# Supplementary material for: Comparison of Self-Reported and Performance-Based Emotional Granularity in Relation to Skin-Picking Behavior: An Experience Sampling Study
Source: Eur J Investig Health Psychol Educ. 2025 Oct 9;15(10):204. doi: 10.3390/ejihpe15100204 (PMC12564563; doi:10.3390/ejihpe15100204)
Supplement: Supplementary file 1 [file ejihpe-15-00204-s001.zip]

Archive with 1 entries (1 files):
- ejihpe-3860604-supplementary.pdf
